# Supplementary material for: Deciphering the Binding of Salicylic Acid to Arabidopsis thaliana Chloroplastic GAPDH-A1
Source: Int J Mol Sci. 2020 Jun 30;21(13):4678. doi: 10.3390/ijms21134678 (PMC7370300; doi:10.3390/ijms21134678)
Supplement: Supplementary file 1 [file ijms-21-04678-s001.zip]

Archive with 9 entries (9 files):
- Supplementary Figure S1.jpg
- Supplementary Figure S2.jpg
- Supplementary Figure S3.jpg
- Supplementary Figure S4.jpg
- Supplementary Figure S5.jpg
- Supplementary Figure S6.jpg
- Supplementary Figure S7.jpg
- Supplementary Figure S8.jpg
- Supplementary File 1.txt
