# Supplementary material for: Deciphering the Binding of Salicylic Acid to Arabidopsis thaliana Chloroplastic GAPDH-A1
Source: Int J Mol Sci. 2020 Jun 30;21(13):4678. doi: 10.3390/ijms21134678 (PMC7370300; doi:10.3390/ijms21134678)
Supplement: Supplementary file 1 [file ijms-21-04678-s001.zip › Supplementary File 1.txt]

HETATM    1  C   LIG     1       1.967  -1.374  -0.005  1.00  0.00           C  
HETATM    2  C   LIG     1       2.587  -0.115   0.013  1.00  0.00           C  
HETATM    3  C   LIG     1       1.815   1.050  -0.020  1.00  0.00           C  
HETATM    4  C   LIG     1       0.408   0.976   0.008  1.00  0.00           C  
HETATM    5  C   LIG     1      -0.223  -0.295  -0.031  1.00  0.00           C  
HETATM    6  C   LIG     1       0.571  -1.448   0.016  1.00  0.00           C  
HETATM    7  O   LIG     1      -0.320   2.104   0.006  1.00  0.00           O  
HETATM    8  C   LIG     1      -1.751  -0.395  -0.004  1.00  0.00           C  
HETATM    9  O   LIG     1      -2.269  -1.523  -0.003  1.00  0.00           O  
HETATM   10  O   LIG     1      -2.353   0.743   0.008  1.00  0.00           O  
HETATM   11  H   LIG     1       0.052  -2.404   0.010  1.00  0.00           H  
HETATM   12  H   LIG     1       2.568  -2.281   0.026  1.00  0.00           H  
HETATM   13  H   LIG     1      -1.291   1.711   0.016  1.00  0.00           H  
HETATM   14  H   LIG     1       2.279   2.033  -0.006  1.00  0.00           H  
HETATM   15  H   LIG     1       3.674  -0.038   0.000  1.00  0.00           H  
CONECT    1    2
CONECT    1    2
CONECT    1    2
CONECT    1    2
CONECT    1    6
CONECT    1    6
CONECT    1    6
CONECT    1    6
CONECT    1   12
CONECT    2    1
CONECT    2    1
CONECT    2    1
CONECT    2    1
CONECT    2    3
CONECT    2    3
CONECT    2    3
CONECT    2    3
CONECT    2   15
CONECT    3    2
CONECT    3    2
CONECT    3    2
CONECT    3    2
CONECT    3    4
CONECT    3    4
CONECT    3    4
CONECT    3    4
CONECT    3   14
CONECT    4    3
CONECT    4    3
CONECT    4    3
CONECT    4    3
CONECT    4    5
CONECT    4    5
CONECT    4    5
CONECT    4    5
CONECT    4    7
CONECT    5    4
CONECT    5    4
CONECT    5    4
CONECT    5    4
CONECT    5    6
CONECT    5    6
CONECT    5    6
CONECT    5    6
CONECT    5    8
CONECT    6    1
CONECT    6    1
CONECT    6    1
CONECT    6    1
CONECT    6    5
CONECT    6    5
CONECT    6    5
CONECT    6    5
CONECT    6   11
CONECT    7    4   13
CONECT    8    5
CONECT    8    9
CONECT    8    9
CONECT    8    9
CONECT    8    9
CONECT    8   10
CONECT    8   10
CONECT    8   10
CONECT    8   10
CONECT    9    8
CONECT    9    8
CONECT    9    8
CONECT    9    8
CONECT   10    8
CONECT   10    8
CONECT   10    8
CONECT   10    8
CONECT   11    6
CONECT   12    1
CONECT   13    7
CONECT   14    3
CONECT   15    2
END 
